# Supplementary material for: Modeling of Retina and Optic Nerve Ischemia–Reperfusion Injury through Hypoxia–Reoxygenation in Human Induced Pluripotent Stem Cell-Derived Retinal Ganglion Cells
Source: Cells. 2024 Jan 11;13(2):130. doi: 10.3390/cells13020130 (PMC10814087; doi:10.3390/cells13020130)
Supplement: Supplementary file 1 [file cells-13-00130-s001.zip]

Archive with 1 entries (1 files):
- cells-2769706-supplementary.pdf
